# Supplementary material for: Safe-by-Design Antibacterial Peroxide-Substituted Biomimetic Apatites: Proof of Concept in Tropical Dentistry
Source: J Funct Biomater. 2022 Sep 7;13(3):144. doi: 10.3390/jfb13030144 (PMC9503752; doi:10.3390/jfb13030144)
Supplement: Supplementary file 1 [file jfb-13-00144-s001.zip]

Archive with 1 entries (1 files):
- jfb-1852287-supplementary.pdf
